# Supplementary material for: New Monoterpenoid Indoles with Osteoclast Activities from Gelsemium elegans
Source: Molecules. 2021 Dec 9;26(24):7457. doi: 10.3390/molecules26247457 (PMC8708120; doi:10.3390/molecules26247457)
Supplement: Supplementary file 1 [file molecules-26-07457-s001.zip]

Archive with 1 entries (1 files):
- molecules-1496620-supplementary.pdf
